# Supplementary material for: Inventory data on Brazilian Amazon׳s non-wood native biomass sources for bioenergy production
Source: Data Brief. 2018 Sep 22;20:1935–41. doi: 10.1016/j.dib.2018.09.050 (PMC6171085; doi:10.1016/j.dib.2018.09.050)
Supplement: Supplementary file 1 — Supplementary material [file mmc1.zip]

Archive with 4 entries (4 files):
- mmc1.pdf
- mmc2.pdf
- mmc3.pdf
- mmc4.pdf
