# Supplementary material for: Inventory data on Brazilian Amazon׳s non-wood native biomass sources for bioenergy production
Source: Data Brief. 2018 Sep 22;20:1935–41. doi: 10.1016/j.dib.2018.09.050 (PMC6171085; doi:10.1016/j.dib.2018.09.050)
Supplement: Supplementary file 2 — Supplementary material [file mmc2.xlsx]

## Sheet: Inventário
Inventory of non-wood native biomass resources in Amazon's extractive reserves
Extractive reserve	Type of access	Popular name	Scientific name	Energy supply	Energy source	Energy cost
Arapixi	fluvial	Apuruí	Alibertia edulis	deficient	network/fossil	public/private
Cazumbá-Iracema	terrestrial and fluvial	Apuruí	Alibertia edulis	deficient	fossil	private
Lago do Capanã Grande	fluvial	Caju-açu	Anacardium giganteum W. Hancock ex Engl.	deficient	fossil	private
Arapixi	fluvial	Cajuí	Anacardium spruceanum Benth. ex Engl.	deficient	network/fossil	public/private
Baixo Juruá	fluvial	Cajuí	Anacardium spruceanum Benth. ex Engl.	deficient	mostly fossil	private
Lago do Capanã Grande	fluvial	Cajuí	Anacardium spruceanum Benth. ex Engl.	deficient	fossil	private
Rio Gregório	fluvial	Cajuí	Anacardium spruceanum Benth. ex Engl.	deficient	fossil	private
Rio Ouro Preto	terrestrial and fluvial	Cajuí	Anacardium spruceanum Benth. ex Engl.	deficient	mostly fossil	private
Arapixi	fluvial	Tucumã	Astrocaryum aculeatum G. F. W. Meyer.	deficient	network/fossil	public/private
Auatí-Paraná	fluvial	Tucumã	Astrocaryum aculeatum G. F. W. Meyer.	deficient	fossil	private
Cazumbá-Iracema	terrestrial and fluvial	Tucumã	Astrocaryum aculeatum G. F. W. Meyer.	deficient	fossil	private
Lago do Capanã Grande	fluvial	Tucumã	Astrocaryum aculeatum G. F. W. Meyer.	deficient	fossil	private
Marinha de Caeté-Taperaçu	terrestrial and fluvial	Tucumã	Astrocaryum aculeatum G. F. W. Meyer.	deficient	network	public
Rio Gregório	fluvial	Tucumã	Astrocaryum aculeatum G. F. W. Meyer.	deficient	fossil	private
Rio Iriri	fluvial and aerial	Tucumã	Astrocaryum aculeatum G. F. W. Meyer.	deficient	fossil	private
Rio Jutaí	fluvial	Tucumã	Astrocaryum aculeatum G. F. W. Meyer.	deficient	fossil	private
Rio Ouro Preto	terrestrial and fluvial	Tucumã	Astrocaryum aculeatum G. F. W. Meyer.	deficient	mostly fossil	private
Rio Unini	fluvial and aerial	Tucumã	Astrocaryum aculeatum G. F. W. Meyer.	deficient	fossil	private
Riozinho do Anfrisio	fluvial, aerial, and terrestrial	Tucumã	Astrocaryum aculeatum G. F. W. Meyer.	nonexistent
Tapajós-Arapiuns	fluvial	Tucumã	Astrocaryum aculeatum G. F. W. Meyer.	deficient	fossil	private
Chico Mendes	terrestrial and fluvial	Mumbaca	Astrocaryum gynacanthum Mart.	deficient	network/fossil	public/private
Arapixi	fluvial	Jauari	Astrocaryum jauari Mart.	deficient	network/fossil	public/private
Auatí-Paraná	fluvial	Jauari	Astrocaryum jauari Mart.	deficient	fossil	private
Baixo Juruá	fluvial	Jauari	Astrocaryum jauari Mart.	deficient	mostly fossil	private
Chico Mendes	terrestrial and fluvial	Jauari	Astrocaryum jauari Mart.	deficient	network/fossil	public/private
Médio Juruá	fluvial	Jauari	Astrocaryum jauari Mart.	deficient	fossil	private
Auatí-Paraná	fluvial	Jaci	Attalea butyracea	deficient	fossil	private
Cazumbá-Iracema	terrestrial and fluvial	Jaci	Attalea butyracea	deficient	fossil	private
Chico Mendes	terrestrial and fluvial	Jaci	Attalea butyracea	deficient	network/fossil	public/private
Rio Gregório	fluvial	Jaci	Attalea butyracea	deficient	fossil	private
Auatí-Paraná	fluvial	Inajá	Attalea paripa	deficient	fossil	private
Barreiro das Antas	fluvial	Inajá	Attalea paripa	nonexistent
Rio Gregório	fluvial	Inajá	Attalea paripa	deficient	fossil	private
Riozinho do Anfrisio	fluvial, aerial, and terrestrial	Inajá	Attalea paripa	nonexistent
Barreiro das Antas	fluvial	Ouricuri	Attalea phalerata Mart. ex Spreng.	nonexistent
Médio Juruá	fluvial	Ouricuri	Attalea phalerata Mart. ex Spreng.	deficient	fossil	private
Cazumbá-Iracema	terrestrial and fluvial	Uricuri	Attalea phalerata Mart. ex Spreng.	deficient	fossil	private
Rio Gregório	fluvial	Uricuri	Attalea phalerata Mart. ex Spreng.	deficient	fossil	private
Baixo Juruá	fluvial	Urucurí	Attalea phalerata Mart. ex Spreng.	deficient	mostly fossil	private
Lago do Capanã Grande	fluvial	Urucurí	Attalea phalerata Mart. ex Spreng.	deficient	fossil	private
Auatí-Paraná	fluvial	Urucuri	Attalea phalerata Mart. ex Sprengel	deficient	fossil	private
Auatí-Paraná	fluvial	Babaçu	Attalea speciosa	deficient	fossil	private
Barreiro das Antas	fluvial	Babaçu	Attalea speciosa	nonexistent
Auatí-Paraná	fluvial	Pupunha	Bactris gasepaes H. B. K.	deficient	fossil	private
Baixo Juruá	fluvial	Pupunha	Bactris gasepaes H. B. K.	deficient	mostly fossil	private
Cazumbá-Iracema	terrestrial and fluvial	Pupunha	Bactris gasepaes H. B. K.	deficient	fossil	private
Marinha de Caeté-Taperaçu	terrestrial and fluvial	Pupunha	Bactris gasepaes H. B. K.	deficient	network	public
Médio Juruá	fluvial	Pupunha	Bactris gasepaes H. B. K.	deficient	fossil	private
Rio Gregório	fluvial	Pupunha	Bactris gasepaes H. B. K.	deficient	fossil	private
Rio Jutaí	fluvial	Pupunha	Bactris gasepaes H. B. K.	deficient	fossil	private
Rio Ouro Preto	terrestrial and fluvial	Pupunha	Bactris gasepaes H. B. K.	deficient	mostly fossil	private
Rio Unini	fluvial and aerial	Pupunha	Bactris gasepaes H. B. K.	deficient	fossil	private
Rio Xingu	fluvial	Pupunha	Bactris gasepaes H. B. K.	deficient	fossil	private
Auatí-Paraná	fluvial	Marajá	Bactris monticola Barb. Rod.	deficient	fossil	private
Barreiro das Antas	fluvial	Marajá	Bactris monticola Barb. Rod.	nonexistent
Cazumbá-Iracema	terrestrial and fluvial	Marajá	Bactris monticola Barb. Rod.	deficient	fossil	private
Rio Gregório	fluvial	Marajá	Bactris monticola Barb. Rod.	deficient	fossil	private
Rio Jutaí	fluvial	Marajá	Bactris monticola Barb. Rod.	deficient	fossil	private
Barreiro das Antas	fluvial	Castanheira	Bertholletia excelsa H. B. K.	nonexistent
Cazumbá-Iracema	terrestrial and fluvial	Castanheira	Bertholletia excelsa H. B. K.	deficient	fossil	private
Chico Mendes	terrestrial and fluvial	Castanheira	Bertholletia excelsa H. B. K.	deficient	network/fossil	public/private
Lago do Capanã Grande	fluvial	Castanheira	Bertholletia excelsa H. B. K.	deficient	fossil	private
Marinha de Caeté-Taperaçu	terrestrial and fluvial	Castanheira	Bertholletia excelsa H. B. K.	deficient	network	public
Rio Gregório	fluvial	Castanheira	Bertholletia excelsa H. B. K.	deficient	fossil	private
Rio Iriri	fluvial and aerial	Castanheira	Bertholletia excelsa H. B. K.	deficient	fossil	private
Rio Jutaí	fluvial	Castanheira	Bertholletia excelsa H. B. K.	deficient	fossil	private
Rio Ouro Preto	terrestrial and fluvial	Castanheira	Bertholletia excelsa H. B. K.	deficient	mostly fossil	private
Rio Unini	fluvial and aerial	Castanheira	Bertholletia excelsa H. B. K.	deficient	fossil	private
Rio Xingu	fluvial	Castanheira	Bertholletia excelsa H. B. K.	deficient	fossil	private
Riozinho do Anfrisio	fluvial, aerial, and terrestrial	Castanheira	Bertholletia excelsa H. B. K.	nonexistent
Tapajós-Arapiuns	fluvial	Castanheira	Bertholletia excelsa H. B. K.	deficient	fossil	private
Lago do Capanã Grande	fluvial	Urucum	Bixa orellana L.	deficient	fossil	private
Marinha de Caeté-Taperaçu	terrestrial and fluvial	Urucum	Bixa orellana L.	deficient	network	public
Arapixi	fluvial	Manitê	Brosimum uleanum	deficient	network/fossil	public/private
Marinha de Caeté-Taperaçu	terrestrial and fluvial	Muruci	Byrsonima crassifolia L.	deficient	network	public
Tapajós-Arapiuns	fluvial	Muruci	Byrsonima crassifolia L.	deficient	fossil	private
Baixo Juruá	fluvial	Piquiarana	Caryocar glabrum (Aubl.) Pers. Subsp glabrum	deficient	mostly fossil	private
Lago do Capanã Grande	fluvial	Piquiarana	Caryocar glabrum (Aubl.) Pers. Subsp glabrum	deficient	fossil	private
Arapixi	fluvial	Piqui	Caryocar villosum (Aubl.) Pers.	deficient	network/fossil	public/private
Barreiro das Antas	fluvial	Piqui	Caryocar villosum (Aubl.) Pers.	nonexistent
Cazumbá-Iracema	terrestrial and fluvial	Piqui	Caryocar villosum (Aubl.) Pers.	deficient	fossil	private
Rio Xingu	fluvial	Piqui	Caryocar villosum (Aubl.) Pers.	deficient	fossil	private
Baixo Juruá	fluvial	Piquia	Caryocar villosum (Aubl.) Pers.	deficient	mostly fossil	private
Rio Ouro Preto	terrestrial and fluvial	Piquia	Caryocar villosum (Aubl.) Pers.	deficient	mostly fossil	private
Lago do Capanã Grande	fluvial	Piquiá	Caryocar villosum (Aubl.) Pers.	deficient	fossil	private
Tapajós-Arapiuns	fluvial	Piquiá	Caryocar villosum (Aubl.) Pers.	deficient	fossil	private
Cazumbá-Iracema	terrestrial and fluvial	Castainha	Caryodendron sp.	deficient	fossil	private
Cazumbá-Iracema	terrestrial and fluvial	Caucho	Castilla ulei Warburg.	deficient	fossil	private
Marinha de Caeté-Taperaçu	terrestrial and fluvial	Ajirú	Chrysobalanus icaco L.	deficient	network	public
Baixo Juruá	fluvial	Pajurá	Couepia bracteosa Benth	deficient	mostly fossil	private
Baixo Juruá	fluvial	Sorva	Coumo utilis Muell. Arg	deficient	mostly fossil	private
Arapixi	fluvial	Coité de macaco	Couroupita guianensis Aubl.	deficient	network/fossil	public/private
Arapixi	fluvial	Cumaru Ferro	Dipteryx odorata (Aubl.) Willd	deficient	network/fossil	public/private
Baixo Juruá	fluvial	Cumaru ferro	Dipteryx odorata (Aubl.) Willd	deficient	mostly fossil	private
Rio Gregório	fluvial	Cumaru Ferro	Dipteryx odorata (Aubl.) Willd	deficient	fossil	private
Arapixi	fluvial	Cagaça	Eccilnusa sp.	deficient	network/fossil	public/private
Auatí-Paraná	fluvial	Caiaué	Elaeis oleifera	deficient	fossil	private
Arapixi	fluvial	Matamatá	Eschweilera odorata (Poepp.) Miers	deficient	network/fossil	public/private
Médio Juruá	fluvial	Matamatá	Eschweilera odorata (Poepp.) Miers	deficient	fossil	private
Rio Gregório	fluvial	Matamatá	Eschweilera odorata (Poepp.) Miers	deficient	fossil	private
Lago do Capanã Grande	fluvial	Araçá	Eugenia sp.	deficient	fossil	private
Arapixi	fluvial	Açaí	Euterpe oleracea	deficient	network/fossil	public/private
Marinha de Caeté-Taperaçu	terrestrial and fluvial	Açaí	Euterpe oleracea	deficient	network	public
Riozinho do Anfrisio	fluvial, aerial, and terrestrial	Açaí	Euterpe precatoria	nonexistent
Baixo Juruá	fluvial	Açaí	Euterpe precatoria M.	deficient	mostly fossil	private
Lago do Capanã Grande	fluvial	Açaí	Euterpe precatoria M.	deficient	fossil	private
Médio Juruá	fluvial	Açaí	Euterpe precatoria M.	deficient	fossil	private
Rio Gregório	fluvial	Açaí	Euterpe precatoria M.	deficient	fossil	private
Rio Iriri	fluvial and aerial	Açaí	Euterpe precatoria M.	deficient	fossil	private
Rio Jutaí	fluvial	Açaí	Euterpe precatoria M.	deficient	fossil	private
Rio Ouro Preto	terrestrial and fluvial	Açaí	Euterpe precatoria M.	deficient	mostly fossil	private
Rio Unini	fluvial and aerial	Açaí	Euterpe precatoria M.	deficient	fossil	private
Rio Xingu	fluvial	Açaí	Euterpe precatoria M.	deficient	fossil	private
Tapajós-Arapiuns	fluvial	Açaí	Euterpe precatoria M.	deficient	fossil	private
Auatí-Paraná	fluvial	Açaí	Euterpe sp.	deficient	fossil	private
Barreiro das Antas	fluvial	Açaí	Euterpe sp.	nonexistent
Cazumbá-Iracema	terrestrial and fluvial	Açaí	Euterpe sp.	deficient	fossil	private
Chico Mendes	terrestrial and fluvial	Açaí	Euterpe sp.	deficient	network/fossil	public/private
Arapixi	fluvial	Gurdião	Faramea sp.	deficient	network/fossil	public/private
Arapixi	fluvial	Gameleira	Ficus sp.	deficient	network/fossil	public/private
Baixo Juruá	fluvial	Bacurizinho	Garcinia madruno (Kunth) Hammel	deficient	mostly fossil	private
Arapixi	fluvial	Jenipapo	Genipa americana L.	deficient	network/fossil	public/private
Cazumbá-Iracema	terrestrial and fluvial	Jenipapo	Genipa americana L.	deficient	fossil	private
Rio Ouro Preto	terrestrial and fluvial	Jenipapo	Genipa americana L.	deficient	mostly fossil	private
Arapixi	fluvial	Araticum	Guateria sp.	deficient	network/fossil	public/private
Baixo Juruá	fluvial	Macucu	Hirtella sp.	deficient	mostly fossil	private
Baixo Juruá	fluvial	Jatobá	Hymenaea sp.	deficient	mostly fossil	private
Rio Iriri	fluvial and aerial	Jatobá	Hymenaea sp.	deficient	fossil	private
Rio Xingu	fluvial	Jatobá	Hymenaea sp.	deficient	fossil	private
Riozinho do Anfrisio	fluvial, aerial, and terrestrial	Jatobá	Hymenaea sp.	nonexistent
Cazumbá-Iracema	terrestrial and fluvial	Jatobá	Hymenaea sp.	deficient	fossil	private
Chico Mendes	terrestrial and fluvial	Jatobá	Hymenaea sp.	deficient	network/fossil	public/private
Lago do Capanã Grande	fluvial	Jatobá	Hymenaea sp.	deficient	fossil	private
Rio Gregório	fluvial	Jatobá	Hymenaea sp.	deficient	fossil	private
Tapajós-Arapiuns	fluvial	Jatobá	Hymenaea sp.	deficient	fossil	private
Barreiro das Antas	fluvial	Jatobá-mirim	Hymenaea sp.	nonexistent
Lago do Capanã Grande	fluvial	Jatobá-vermelho	Hymenaea sp.	deficient	fossil	private
Chico Mendes	terrestrial and fluvial	Jutaí-açú	Hymenaea sp.	deficient	network/fossil	public/private
Baixo Juruá	fluvial	Inga	Inga sp	deficient	mostly fossil	private
Arapixi	fluvial	Ingá	Inga sp.	deficient	network/fossil	public/private
Chico Mendes	terrestrial and fluvial	Ingá	Inga sp.	deficient	network/fossil	public/private
Rio Gregório	fluvial	Ingá	Inga sp.	deficient	fossil	private
Rio Xingu	fluvial	Ingá	Inga sp.	deficient	fossil	private
Cazumbá-Iracema	terrestrial and fluvial	Ingá-ferro	Inga sp.	deficient	fossil	private
Lago do Capanã Grande	fluvial	Ingá peluda	Inga velutina	deficient	fossil	private
Arapixi	fluvial	Jaracatiá	Jacaratia spinosa	deficient	network/fossil	public/private
Baixo Juruá	fluvial	Castanha Sapucaia	Lecythis pisonis	deficient	mostly fossil	private
Cazumbá-Iracema	terrestrial and fluvial	Sapota	Matisia cf. cordata Humb. & Bonpl.	deficient	fossil	private
Cazumbá-Iracema	terrestrial and fluvial	Buriti	Mauritia flexuosa L. f.	deficient	fossil	private
Lago do Capanã Grande	fluvial	Buriti	Mauritia flexuosa L. f.	deficient	fossil	private
Médio Juruá	fluvial	Buriti	Mauritia flexuosa L. f.	deficient	fossil	private
Rio Gregório	fluvial	Buriti	Mauritia flexuosa L. f.	deficient	fossil	private
Rio Iriri	fluvial and aerial	Buriti	Mauritia flexuosa L. f.	deficient	fossil	private
Rio Jutaí	fluvial	Buriti	Mauritia flexuosa L. f.	deficient	fossil	private
Rio Ouro Preto	terrestrial and fluvial	Buriti	Mauritia flexuosa L. f.	deficient	mostly fossil	private
Rio Unini	fluvial and aerial	Buriti	Mauritia flexuosa L. f.	deficient	fossil	private
Riozinho do Anfrisio	fluvial, aerial, and terrestrial	Buriti	Mauritia flexuosa L. f.	nonexistent
Tapajós-Arapiuns	fluvial	Buriti	Mauritia flexuosa L. f.	deficient	fossil	private
Arapixi	fluvial	Buriti	Mauritia flexuosa L.f.	deficient	network/fossil	public/private
Barreiro das Antas	fluvial	Buriti	Mauritia flexuosa L.f.	nonexistent
Marinha de Caeté-Taperaçu	terrestrial and fluvial	Buriti	Mauritia flexuosa L.f.	deficient	network	public
Marinha de Caeté-Taperaçu	terrestrial and fluvial	Inajá	Maximiliana maripa	deficient	network	public
Cazumbá-Iracema	terrestrial and fluvial	Acariquara	Minquartia guianensis Aubl.	deficient	fossil	private
Chico Mendes	terrestrial and fluvial	Acariquara	Minquartia guianensis Aubl.	deficient	network/fossil	public/private
Tapajós-Arapiuns	fluvial	Acariquara	Minquartia guianensis Aubl.	deficient	fossil	private
Lago do Capanã Grande	fluvial	Acariquara-roxa	Minquartia guianensis Aubl.	deficient	fossil	private
Arapixi	fluvial	Abacaba	Oenocarpus bacaba M.	deficient	network/fossil	public/private
Cazumbá-Iracema	terrestrial and fluvial	Abacaba	Oenocarpus bacaba M.	deficient	fossil	private
Auatí-Paraná	fluvial	Bacaba	Oenocarpus bacaba M.	deficient	fossil	private
Chico Mendes	terrestrial and fluvial	Bacaba	Oenocarpus bacaba M.	deficient	network/fossil	public/private
Marinha de Caeté-Taperaçu	terrestrial and fluvial	Bacaba	Oenocarpus bacaba M.	deficient	network	public
Médio Juruá	fluvial	Bacaba	Oenocarpus bacaba M.	deficient	fossil	private
Rio Gregório	fluvial	Bacaba	Oenocarpus bacaba M.	deficient	fossil	private
Rio Iriri	fluvial and aerial	Bacaba	Oenocarpus bacaba M.	deficient	fossil	private
Rio Jutaí	fluvial	Bacaba	Oenocarpus bacaba M.	deficient	fossil	private
Rio Ouro Preto	terrestrial and fluvial	Bacaba	Oenocarpus bacaba M.	deficient	mostly fossil	private
Rio Xingu	fluvial	Bacaba	Oenocarpus bacaba M.	deficient	fossil	private
Riozinho do Anfrisio	fluvial, aerial, and terrestrial	Bacaba	Oenocarpus bacaba M.	nonexistent
Tapajós-Arapiuns	fluvial	Bacaba	Oenocarpus bacaba M.	deficient	fossil	private
Arapixi	fluvial	Patauá	Oenocarpus bataua Mart.	deficient	network/fossil	public/private
Auatí-Paraná	fluvial	Patauá	Oenocarpus bataua Mart.	deficient	fossil	private
Barreiro das Antas	fluvial	Patauá	Oenocarpus bataua Mart.	nonexistent
Cazumbá-Iracema	terrestrial and fluvial	Patauá	Oenocarpus bataua Mart.	deficient	fossil	private
Chico Mendes	terrestrial and fluvial	Patauá	Oenocarpus bataua Mart.	deficient	network/fossil	public/private
Lago do Capanã Grande	fluvial	Patauá	Oenocarpus bataua Mart.	deficient	fossil	private
Médio Juruá	fluvial	Patauá	Oenocarpus bataua Mart.	deficient	fossil	private
Rio Gregório	fluvial	Patauá	Oenocarpus bataua Mart.	deficient	fossil	private
Rio Iriri	fluvial and aerial	Patauá	Oenocarpus bataua Mart.	deficient	fossil	private
Rio Ouro Preto	terrestrial and fluvial	Patauá	Oenocarpus bataua Mart.	deficient	mostly fossil	private
Riozinho do Anfrisio	fluvial, aerial, and terrestrial	Patauá	Oenocarpus bataua Mart.	nonexistent
Tapajós-Arapiuns	fluvial	Patauá	Oenocarpus bataua Mart.	deficient	fossil	private
Auatí-Paraná	fluvial	Bacabinha	Oenocarpus minor Mart.	deficient	fossil	private
Rio Gregório	fluvial	Bacabinha	Oenocarpus minor Mart.	deficient	fossil	private
Cazumbá-Iracema	terrestrial and fluvial	Bacabão	Oenocarpus sp.	deficient	fossil	private
Cazumbá-Iracema	terrestrial and fluvial	Envira-caju	Onychopetalum lucidum R. E. Fries	deficient	fossil	private
Arapixi	fluvial	Envireira-caju	Onychopetalum lucidum R. E. Fries	deficient	network/fossil	public/private
Marinha de Caeté-Taperaçu	terrestrial and fluvial	Babaçu	Orbignya phalerata	deficient	network	public
Médio Juruá	fluvial	Babaçu	Orbignya phalerata	deficient	fossil	private
Rio Iriri	fluvial and aerial	Babaçu	Orbignya phalerata	deficient	fossil	private
Rio Jutaí	fluvial	Babaçu	Orbignya phalerata	deficient	fossil	private
Rio Ouro Preto	terrestrial and fluvial	Babaçu	Orbignya phalerata	deficient	mostly fossil	private
Rio Unini	fluvial and aerial	Babaçu	Orbignya phalerata	deficient	fossil	private
Rio Xingu	fluvial	Babaçu	Orbignya phalerata	deficient	fossil	private
Riozinho do Anfrisio	fluvial, aerial, and terrestrial	Babaçu	Orbignya phalerata	nonexistent
Tapajós-Arapiuns	fluvial	Babaçu	Orbignya phalerata	deficient	fossil	private
Lago do Capanã Grande	fluvial	Babaçu	Orbignya speciosa/Orbignya phalerata	deficient	fossil	private
Chico Mendes	terrestrial and fluvial	Babaçu	Orbignya speciosa/Orbignya phalerata/Attalea speciosa	deficient	network/fossil	public/private
Chico Mendes	terrestrial and fluvial	Manorana	Pachira aquatica Aubl.	deficient	network/fossil	public/private
Auatí-Paraná	fluvial	Jarina	Phytelephas macrocarpa	deficient	fossil	private
Arapixi	fluvial	Bacuri	Platonia insignis Mart.	deficient	network/fossil	public/private
Cazumbá-Iracema	terrestrial and fluvial	Bacuri	Platonia insignis Mart.	deficient	fossil	private
Marinha de Caeté-Taperaçu	terrestrial and fluvial	Bacuri	Platonia insignis Mart.	deficient	network	public
Rio Gregório	fluvial	Bacuri	Platonia insignis Mart.	deficient	fossil	private
Rio Ouro Preto	terrestrial and fluvial	Bacuri	Platonia insignis Mart.	deficient	mostly fossil	private
Baixo Juruá	fluvial	Bacuri de anta	Platonia insignis Mart.	deficient	mostly fossil	private
Lago do Capanã Grande	fluvial	Bacuri-açu	Platonia insignis Mart.	deficient	fossil	private
Baixo Juruá	fluvial	Mapati	Pourouma cecropiifolia Mart.	deficient	mostly fossil	private
Rio Jutaí	fluvial	Mapati	Pourouma cecropiifolia Mart.	deficient	fossil	private
Arapixi	fluvial	Biorama	Pouteria bilocularis	deficient	network/fossil	public/private
Lago do Capanã Grande	fluvial	Abiu	Pouteria caimito (Ruiz & Pav.) Radlk	deficient	fossil	private
Rio Ouro Preto	terrestrial and fluvial	Abiu	Pouteria caimito (Ruiz & Pav.) Radlk	deficient	mostly fossil	private
Rio Ouro Preto	terrestrial and fluvial	Pama	Pseudolmedia sp.	deficient	mostly fossil	private
Cazumbá-Iracema	terrestrial and fluvial	Pama-ferro	Pseudolmedia sp.	deficient	fossil	private
Arapixi	fluvial	Pama	Pseudomedia sp.	deficient	network/fossil	public/private
Rio Gregório	fluvial	Pama	Pseudomedia sp.	deficient	fossil	private
Cazumbá-Iracema	terrestrial and fluvial	Ata	Rollinia exsucca (Dun.) DC.	deficient	fossil	private
Lago do Capanã Grande	fluvial	Biribá	Rollinia mucosa (Jacq.) Baill.	deficient	fossil	private
Arapixi	fluvial	Palheira Uricuri	Scheelea martina	deficient	network/fossil	public/private
Arapixi	fluvial	Cajá	Spondia sp.	deficient	network/fossil	public/private
Barreiro das Antas	fluvial	Cajá	Spondia sp.	nonexistent
Cazumbá-Iracema	terrestrial and fluvial	Cajá	Spondia sp.	deficient	fossil	private
Chico Mendes	terrestrial and fluvial	Cajá	Spondia sp.	deficient	network/fossil	public/private
Rio Gregório	fluvial	Cajá	Spondia sp.	deficient	fossil	private
Arapixi	fluvial	Cajarana	Spondia testudinis	deficient	network/fossil	public/private
Rio Xingu	fluvial	Tapereba	Spondias mombin L.	deficient	fossil	private
Cazumbá-Iracema	terrestrial and fluvial	Taperebá	Spondias mombin L.	deficient	fossil	private
Lago do Capanã Grande	fluvial	Taperebá	Spondias mombin L.	deficient	fossil	private
Marinha de Caeté-Taperaçu	terrestrial and fluvial	Taperebá	Spondias mombin L.	deficient	network	public
Rio Jutaí	fluvial	Taperebá	Spondias mombin L.	deficient	fossil	private
Arapixi	fluvial	Bajinha	Stryphnodendron sp.	deficient	network/fossil	public/private
Arapixi	fluvial	Cacau	Theobroma cacao L.	deficient	network/fossil	public/private
Cazumbá-Iracema	terrestrial and fluvial	Cacau	Theobroma cacao L.	deficient	fossil	private
Rio Gregório	fluvial	Cacau	Theobroma cacao L.	deficient	fossil	private
Rio Iriri	fluvial and aerial	Cacau	Theobroma cacao L.	deficient	fossil	private
Rio Ouro Preto	terrestrial and fluvial	Cacau	Theobroma cacao L.	deficient	mostly fossil	private
Rio Xingu	fluvial	Cacau	Theobroma cacao L.	deficient	fossil	private
Rio Xingu	fluvial	Cacau	Theobroma cacao L.	deficient	fossil	private
Tapajós-Arapiuns	fluvial	Cacau	Theobroma cacao L.	deficient	fossil	private
Lago do Capanã Grande	fluvial	Cacau da mata	Theobroma cacao L.	deficient	fossil	private
Arapixi	fluvial	Cupuaçu	Theobroma grandiflorum (Willd. ex Spreng.) Schum.	deficient	network/fossil	public/private
Barreiro das Antas	fluvial	Cupuaçu	Theobroma grandiflorum (Willd. ex Spreng.) Schum.	nonexistent
Chico Mendes	terrestrial and fluvial	Cupuaçu	Theobroma grandiflorum (Willd. ex Spreng.) Schum.	deficient	network/fossil	public/private
Marinha de Caeté-Taperaçu	terrestrial and fluvial	Cupuaçu	Theobroma grandiflorum (Willd. ex Spreng.) Schum.	deficient	network	public
Médio Juruá	fluvial	Cupuaçu	Theobroma grandiflorum (Willd. ex Spreng.) Schum.	deficient	fossil	private
Rio Iriri	fluvial and aerial	Cupuaçu	Theobroma grandiflorum (Willd. ex Spreng.) Schum.	deficient	fossil	private
Rio Xingu	fluvial	Cupuaçu	Theobroma grandiflorum (Willd. ex Spreng.) Schum.	deficient	fossil	private
Tapajós-Arapiuns	fluvial	Cupuaçu	Theobroma grandiflorum (Willd. ex Spreng.) Schum.	deficient	fossil	private
Cazumbá-Iracema	terrestrial and fluvial	Cacaurana	Theobroma microcarpum M.	deficient	fossil	private
Baixo Juruá	fluvial	Cupui	Theobroma subincanum Mart.	deficient	mostly fossil	private
Baixo Juruá	fluvial	Cacaui	Theobroma sylvestris Mart.	deficient	mostly fossil	private
Arapixi	fluvial	Piriquiteira	Trema micrantha	deficient	network/fossil	public/private
Lago do Capanã Grande	fluvial	Jenipapinho	Zollernia paraensis	deficient	fossil	private
